# Supplementary material for: Pig manure treatment strategies for mitigating the spread of antibiotic resistance
Source: Sci Rep. 2023 Jul 25;13:11999. doi: 10.1038/s41598-023-39204-4 (PMC10368742; doi:10.1038/s41598-023-39204-4)
Supplement: Supplementary file 1 — Supplementary Information. [file 41598_2023_39204_MOESM1_ESM.zip]

Archive with 6 entries (6 files):
- 41598_2023_39204_MOESM1_ESM/Suplementary files information.docx
- 41598_2023_39204_MOESM1_ESM/Supplementary file 1 - 16.06.2023.docx
- 41598_2023_39204_MOESM1_ESM/Supplementary file 3.pdf
- 41598_2023_39204_MOESM1_ESM/Supplementary file 4 .xlsx
- 41598_2023_39204_MOESM1_ESM/Supplementary file 5.tif
- 41598_2023_39204_MOESM1_ESM/Supplementry file 2.xlsx
