# Supplementary material for: Pig manure treatment strategies for mitigating the spread of antibiotic resistance
Source: Sci Rep. 2023 Jul 25;13:11999. doi: 10.1038/s41598-023-39204-4 (PMC10368742; doi:10.1038/s41598-023-39204-4)
Supplement: Supplementary file 1 — Supplementary Information. [file 41598_2023_39204_MOESM1_ESM.zip › 41598_2023_39204_MOESM1_ESM/Supplementary file 4 .xlsx]

## Sheet: gene relative abundances
Gene group	Gene	primer reverse	primer forward	functional classification	raw pig manure 1	raw pig manure 2	raw pig manure 3	raw pig manure [average]	pig manure composting 5 weeks 1	pig manure composting 5 weeks 2	pig manure composting 5 weeks 3	pig manure composting 5 weeks [average]	pig manure composting 10 weeks 1	pig manure composting 10 weeks 2	pig manure composting 10 weeks 3	pig manure composting 10 weeks [average]	pig manure storage 2 months 1	pig manure storage 2 months 2	pig manure storage 2 months 3	pig manure storage 2 months [average]	pig manure storage 4 months 1	pig manure storage 4 months 2	pig manure storage 4 months 3	pig manure storage 4 months [average]
Aminoglycoside	aac(6')I1_1	GACCGGATTAAGGCCGATG	CTTGCCTTGATATTCAGTTTTTATAACCA	deactivate	6.012e-05	4.819e-05	5.689e-05	5.50667e-05	0	0	0	0	0	0	0	0	0	0	0	0	0	0	0	0
Aminoglycoside	aac(6')-Ib_1	CGTCGCCGAGCAACTTG	CGGTACCTTGCCTCTCAAACC	deactivate	0.00013213	0.00010447	0.00014405	0.000126883	0	0	0	0	0	0	0	0	0	0	0	0	0	0	0	0
Aminoglycoside	aac(6')-Ib_2	GTTTGAGAGGCAAGGTACCGTAA	GAATGCCTGGCGTGTTTGA	deactivate	3.141e-05	2.871e-05	3.656e-05	3.22267e-05	0	0	0	0	0	0	0	0	0	0	0	0	0	0	0	0
Aminoglycoside	aac(6')-Ib_3	AGAAGCACGCCCGACACTT	GCTCTCCATTCAGCATTGCA	deactivate	5.534e-05	4.111e-05	6.353e-05	5.33267e-05	0	0	0	0	0	0	0	0	8.492e-05	7.499e-05	8.26e-05	8.08367e-05	0.00018793	0.00012677	0.00011429	0.000142997
Aminoglycoside	aac(6')-II	CGACCCGACTCCGAACAA	GCACGAATCCTGCCTTCTCA	deactivate	3.581e-05	2.793e-05	3.877e-05	3.417e-05	0	0	0	0	0	0	0	0	0	0	0	0	0	0	0	0
Aminoglycoside	aac3-VI	CGTCACTTATTCGATGCCCTTAC	GTCGGGCGCGGCATA	deactivate	0.0128825	0.0134276	0.0196336	0.0153146	0.00013677	8.67e-05	0.00010629	0.00010992	0	0	0	0	0	0	0	0	0	0	0	0
Aminoglycoside	aacC4	CGGCGTGGGACACGAT	AGGGAACCTTTGCCATCAACT	deactivate	0.00021135	0.00017418	0.00026915	0.000218227	0	0	0	0	0	0	0	0	0	0	0	0	0	0	0	0
Aminoglycoside	aadA_1	GTTGTGCACGACGACATCATT	GGCTCGAAGATACCTGCAAGAA	deactivate	0.018578	0.0180717	0.0214783	0.019376	0.159221	0.133968	0.145044	0.146078	0	0	0	0	0.084918	0.0928966	0.0826038	0.0868062	0.0961612	0.0803526	0.0792501	0.0852547
Aminoglycoside	aadA_2	CGAGATTCTCCGCGCTGTA	GCTGCCATTCTCCAAATTGC	deactivate	0.0117761	0.0189671	0.0183231	0.0163554	0.143549	0.133968	0.134431	0.137316	0	0	0	0	0	0	0	0	0.0792501	0.069024	0.0680769	0.072117
Aminoglycoside	aadA1	AGCTAAGCGCGAACTGCAAT	TGGCTCGAAGATACCTGCAA	deactivate	0.0159588	0.0174582	0.00082414	0.0114137	0.128529	0.11508	0.119536	0.121048	0.133968	0.141579	0.118713	0.13142	0.0605341	0.0607435	0.047863	0.0563802	0.0648634	0.053827	0.0545758	0.0577554
Aminoglycoside	aadA2_1	ACGGCTCCGCAGTGGAT	GGCCACAGTAACCAACAAATCA	deactivate	0.00414954	0.0044157	0.00506991	0.00454505	0.00423643	0.00366438	0.00380627	0.00390236	0	0	0	0	0	0	0	0	0.00183654	0.00148252	0.00153462	0.00161789
Aminoglycoside	aadA2_2	CTTGTCGTGCATGACGACATC	TCGAAGATACCCGCAAGAATG	deactivate	0.00420727	0.00479733	0.00483059	0.00461173	0	0	0	0	0	0	0	0	0	0	0	0	0	0	0	0
Aminoglycoside	aadA2_3	CAATGACATTCTTGCGGGTATC	GACCTACCAAGGCAACGCTATG	deactivate	0.0179473	0.0146893	0.0234963	0.018711	0.10666	0.0988553	0.104112	0.103209	0.103753	0.0891251	0.0866962	0.0931914	0.0402717	0.05236	0.0405508	0.0443942	0.0592925	0.0509331	0.049204	0.0531432
Aminoglycoside	aadA5_1	GTTCTTGCTCTTGCTCGCATT	GATGCTCGGCAGGCAAAC	deactivate	0.00039628	0.00038548	0.00043954	0.0004071	8.67e-05	0.0001052	0.00010629	9.93967e-05	0.00076384	0.00082414	0.00068391	0.000757297	0.0488652	0.0512861	0.0456037	0.048585	0.041115	0.0345939	0.0343558	0.0366882
Aminoglycoside	aadA5_2	ATCACGATCTTGCGATTTTGCT	CTGCGGATGGGCCTAGAAG	deactivate	8.26e-05	9.226e-05	0.00010703	9.39633e-05	7.551e-05	5.689e-05	4.836e-05	6.02533e-05	0	0	0	0	0.0391742	0.0428548	0.0386367	0.0402219	0.0305492	0.025704	0.0258821	0.0273784
Aminoglycoside	aadA9_1	CGCGGCAAGCCTATCTTG	CAAATCAGCGACCGCAGACT	deactivate	0.00306196	0.00268534	0.00406443	0.00327058	0.0016788	0.00147231	0.00156135	0.00157082	0	0	0	0	0	0	0	0	0	0	0	0
Aminoglycoside	aadA9_2	GGATGCACGCTTGGATGAA	CCTCTAGCGGCCGGAGTATT	deactivate	0.00524807	0.00517607	0.00623735	0.00555383	0.00248886	0.0021677	0.00233077	0.00232911	0.00677642	0.00645654	0.00570164	0.00631153	0.00147741	0.00174985	0.0013366	0.00152129	0.00176198	0.00162181	0.00140281	0.00159553
Aminoglycoside	aadD	CCGACAACATTTCTACCATCCTT	ACCGAAGCGCTCGTCGTATA	deactivate	8.79e-05	7.709e-05	6.902e-05	7.80033e-05	0.00033113	0.00036224	0.00032322	0.000338863	0.00018664	0.00017298	0.00016943	0.00017635	9.419e-05	8.091e-05	0.00010375	9.295e-05	0	0	0	0
Aminoglycoside	aadE	TACCTTATTGCCCTTGGAAGAGTTA	GGAACTATGTCCCTTTTAATTCTACAATCT	deactivate	0.043451	0.0498885	0.0509331	0.0480909	0.028119	0.0248313	0.021702	0.0248841	0	0	0	0	0	0	0	0	0	0	0	0
Aminoglycoside	acc	CCCTGCGTTGTGGCTATGT	TTGGCCACGCCAATCC	deactivate	5.495e-05	4.111e-05	6.486e-05	5.364e-05	0	0	0	0	0	0	0	0	0	0	0	0	0	0	0	0
Aminoglycoside	aphA1/7	TGAACAAGTCTGGAAAGAAATGCA	CCTATTAATTTCCCCTCGTCAAAAA	deactivate	0.00079616	0.00060395	0.00065163	0.000683913	0	0	0	0	0	0	0	0	0	0	0	0	0	0	0	0
Aminoglycoside	aphA3_1	AAAAGCCCGAAGAGGAACTTG	CATCTTTCACAAAGATGTTGCTGTCT	deactivate	0.00221309	0.00202302	0.00301995	0.00241869	0.0138995	0.0122744	0.0125748	0.0129162	0	0	0	0	0	0	0	0	0	0	0	0
Aminoglycoside	aphA3_2	CGGAATTGAAAAAACTGATCGAA	ATACCGGCTGTCCGTCATTT	deactivate	0.00493174	0.00496592	0.00606736	0.00532167	0	0	0	0	0	0	0	0	0	0	0	0	0	0	0	0
Aminoglycoside	spcN_2	CAGAATCTTCCTGAAAAGTTTGATGAA	CGCAGACACGCCGAATC	deactivate	3.119e-05	2.931e-05	3.508e-05	3.186e-05	0	0	0	0	0	0	0	0	0	0	0	0	0	0	0	0
Aminoglycoside	str	AATGAGTTTTGGAGTGTCTCAACGTA	AATCAAAACCCCTATTAAAGCCAAT	deactivate	0.00691831	0.00736207	0.00881049	0.00769696	0	0	0	0	0	0	0	0	0	0	0	0	0	0	0	0
Aminoglycoside	strA	CCGGTGGCATTTGAGAAAAA	GTGGCTCAACCTGCGAAAAG	deactivate	0.00024099	0.00018793	0.00025293	0.000227283	0.0005224	0.00043954	0.00043501	0.00046565	0	0	0	0	0	0	0	0	4.406e-05	3.593e-05	3.436e-05	3.81167e-05
Aminoglycoside	strB	GCTCGGTCGTGAGAACAATCT	CAATTTCGGTCGCCTGGTAGT	deactivate	0.0148936	0.015417	0.018578	0.0162962	0.133968	0.121619	0.119536	0.125041	0.128529	0.122462	0.108893	0.119961	0.0431519	0.0465586	0.0394457	0.0430521	0.111944	0.0954993	0.0961612	0.101201
Beta Lactam	ampC_2	TCCGGTGACGCGACAGA	CAGCACGCCGGTGAAAGT	deactivate	0.00017298	0.00016596	0.00020773	0.000182223	0	0	0	0	0	0	0	0	0	0	0	0	0	0	0	0
Beta Lactam	ampC_5	CAGCCGCTGATGAAAAAATATG	CAGCGAGCCCACTTCGA	deactivate	0.00019724	0.00014859	0.00020989	0.00018524	0	0	0	0	0	0	0	0	0	0	0	0	0	0	0	0
Beta Lactam	ampC_6	GCAGCACGCCCCGTAA	TGTACCCATGATGCGCGTACT	deactivate	3.864e-05	3.365e-05	3.556e-05	3.595e-05	0	0	0	0	0	0	0	0	0	0	0	0	0	0	0	0
Beta Lactam	blaACT_1	CTGTTCGAGCTGGGTTCTATAAGTAAA	CAGTATCTGGTCACCGGATCGT	deactivate	5.093e-05	4.436e-05	5.828e-05	5.119e-05	0	0	0	0	0	0	0	0	0	0	0	0	0	0	0	0
Beta Lactam	blaCMY2	GCGAGCAGCCTGAAGCA	CGGATGGGCTTGTCCTCTT	deactivate	0.00033574	0.00034277	0.00041591	0.000364807	0	0	0	0	0	0	0	0	0	0	0	0	0	0	0	0
Beta Lactam	blaCTX-M_1	GGAGGCGTGACGGCTTTT	TTCAGTGCGATCCAGACGAA	deactivate	0.00010162	0.00011429	0.00014256	0.00011949	0	0	0	0	0	0	0	0	0	0	0	0	0	0	0	0
Beta Lactam	blaCTX-M_2	GCCGCGGTGCTGAAGA	ATCGGATTATAGTTAACCAGGTCAGATTT	deactivate	0.00012942	0.00014962	0.00017061	0.000149883	0	0	0	0	0	0	0	0	0	0	0	0	0	0	0	0
Beta Lactam	blaCTX-M_4	CTTGGCGTTGCGCTGAT	CGTTCATCGGCACGGTAGA	deactivate	0.0005445	0.00046452	0.0006166	0.000541873	0	0	0	0	0	0	0	0	0	0	0	0	0	0	0	0
Beta Lactam	blaCTX-M_6	CACAGTTGGTGACGTGGCTTAA	CTCCGCTGCCGGTTTTATC	deactivate	0.00010593	0.00018281	0.00027861	0.000189117	0	0	0	0	0	0	0	0	0	0	0	0	0	0	0	0
Beta Lactam	blaKPC_2	GCCGCCGTGCAATACAGT	GCCGCCCAACTCCTTCA	deactivate	4.955e-05	2.35e-05	3.556e-05	3.62033e-05	0	0	0	0	0	0	0	0	0	0	0	0	0	0	0	0
Beta Lactam	blaNDM	GGCCACACCAGTGACAATATCA	CAGGCAGCCACCAAAAGC	deactivate	4.055e-05	3.784e-05	4.803e-05	4.214e-05	0	0	0	0	0	0	0	0	0	0	0	0	0	0	0	0
Beta Lactam	blaOCH	GGCGACTTGCGCCGTAT	TTTTCTGCTCGGCCATGAG	deactivate	0.00058345	0.00057943	0.00060814	0.00059034	0	0	0	0	0	0	0	0	0	0	0	0	0	0	0	0
Beta Lactam	blaOXY	CGTTCAGGCGGCAGGTT	GCCGCGATATAAGATTTGAGAATT	deactivate	0.00098628	0.00092683	0.0011722	0.00102844	0	0	0	0	0	0	0	0	0	0	0	0	0	0	0	0
Beta Lactam	blaSFO	CCGCCGCCATCCAGTA	GGGCCGCCAAGATGCT	deactivate	0.00081283	0.00074817	0.00074817	0.000769723	0	0	0	0	0	0	0	0	0	0	0	0	0	0	0	0
Beta Lactam	blaSHV_1	TCCCATGATGAGCACCTTTAAA	TTCGTCACCGGCATCCA	deactivate	0.0036141	0.00341979	0.00431023	0.00378137	0	0	0	0	0	0	0	0	0	0	0	0	0	0	0	0
Beta Lactam	cfxA	TCATTCCTCGTTCAAGTTTTCAGA	TGCAGCACCAAGAGGAGATGT	deactivate	0	0	0	0	0.0001349	0.00010375	0.00012633	0.00012166	0	0	0	0	0	0	0	0	0	0	0	0
Beta Lactam	cphA_1	GCGAGCTGCACAAGCTGAT	CGGCCCAGTCGCTCTTC	deactivate	0.00022803	9.75e-05	0.00042756	0.00025103	0	0	0	0	0	0	0	0	0	0	0	0	0	0	0	0
Beta Lactam	cphA_2	GTGCTGATGGCGAGTTTCTG	GGTGTGGTAGTTGGTGTTGATCAC	deactivate	0.0001135	9.683e-05	0.00012853	0.000112953	0	0	0	0	0	0	0	0	0	0	0	0	0	0	0	0
Beta Lactam	fox5	GGTTTGCCGCTGCAGTTC	GCGGCCAGGTGACCAA	deactivate	0.00184927	0.00187499	0.00215278	0.00195901	9.354e-05	0.00016596	0.00013167	0.00013039	0	0	0	0	0	0	0	0	6.353e-05	4.819e-05	5.458e-05	5.54333e-05
Beta Lactam	pbp2b	AGACGGTAACGTATAACTTTTTGAAAGA	GCGTGTAGCCGGCAATG	protection	0.00155597	0.00029854	0.00237137	0.00140863	0	0	0	0	0	0	0	0	0	0	0	0	0	0	0	0
Beta Lactam	penA	AGACGGTAACGTATAACTTTTTGAAAGA	GCGTGTAGCCGGCAATG	protection	0.00202302	0.00192752	0.00268534	0.00221196	0	0	0	0	0	0	0	0	0	0	0	0	0	0	0	0
Integrons	intI1_1	CGAACGAGTGGCGGAGGGTG	TACCCGAGAGCTTGGCACCCA	other (integrase)	0.0178238	0.0159588	0.0219281	0.0185702	0.0041783	0.00368978	0.00399485	0.00395431	0.00139316	0.00145211	0.00116413	0.00133647	0.0102565	0.0106906	0.00960506	0.010184	0.0159588	0.0145881	0.0133352	0.0146274
Integrons	intI1_2	CGAAGTCGAGGCATTTCTGTC	GCCTTCCAGAAAACCGAGGA	other (integrase)	0	0	0	0	0.00845279	0.00767361	0.00848203	0.00820281	0	0	0	0	0.13122	0.139637	0.116681	0.129179	0.115878	0.0935406	0.0922571	0.100558
Integrons	intI1_3	GCCTTGATGTTACCCGAGAG	GATCGGTCGAATGCGTGT	other (integrase)	0.0120226	0.0113763	0.014388	0.0125956	0.00645654	0.00645654	0.00643428	0.00644912	0	0	0	0	0.105196	0.126765	0.100231	0.110731	0.0891251	0.0765597	0.0739605	0.0798818
Integrons	intI1_4	CTGGATTTCGATCACGGCACG	ACATGCGTGTAAATCATCGTCG	other (integrase)	0.00566239	0.00594292	0.00711214	0.00623915	0.00134586	0.00159956	0.00162742	0.00152428	0.00047753	0.00051168	0.00038815	0.00045912	0.00528445	0.00623735	0.00479733	0.00543971	0.0121899	0.011298	0.0101859	0.0112246
Integrons	intI2_2	TGCTTTTCCCACCCTTACC	GACGGCTACCCTCTGTTATCTC	other (integrase)	0.0028774	0.00274157	0.00314775	0.00292224	0.0391742	0.0341193	0.0359335	0.036409	0.00374111	0.00358922	0.0033037	0.00354468	0.0124452	0.0146893	0.0119399	0.0130248	0.00319154	0.00255859	0.00235505	0.00270173
MDR	acrA_1	GGTCTATCACCCTACGCGCTATC	GCGCGCACGAACATACC	efflux	3.581e-05	3.532e-05	4.819e-05	3.97733e-05	0	0	0	0	0	0	0	0	0	0	0	0	0	0	0	0
MDR	acrA_2	TACTTTGCGCGCCATCTTC	CGTGCGCGAACGAACAT	efflux	0.0003155	0.00039084	0.00050119	0.00040251	0	0	0	0	0	0	0	0	0	0	0	0	0	0	0	0
MDR	acrA_3	CAACGATCGGACGGGTTTC	TGGCGATGCCACCGTACT	efflux	5.42e-05	3.758e-05	9.29e-05	6.156e-05	0	0	0	0	0	0	0	0	0	0	0	0	0	0	0	0
MDR	acrA_4	CAGACCCGCATCGCATATT	CGACAATTTCGCGCTCATG	efflux	0.00011041	0.00011668	0.00013122	0.000119437	0	0	0	0	0	0	0	0	0	0	0	0	0	0	0	0
MDR	acrA_5	CGTGCGCGAACGAACA	ACTTTGCGCGCCATCTTC	efflux	0.00052602	0.0005224	0.0007379	0.00059544	0	0	0	0	0	0	0	0	0	0	0	0	0	0	0	0
MDR	acrR_1	GCGCTGGAGACACGACAAC	GCCTTGCTGCGAGAACAAA	regulator	3.917e-05	5.058e-05	5.458e-05	4.811e-05	0	0	0	0	0	0	0	0	0	0	0	0	0	0	0	0
MDR	acrR_3	TGCAACACGCGCTTTCTC	ACGATTGCGGGCAGGTT	regulator	0.00071779	0.00060395	0.00091411	0.000745283	0	0	0	0	0	0	0	0	0	0	0	0	0	0	0	0
MDR	bexA	GCGGATCTCTGGTCAGCAA	TGATTGATGGTTCCCCGTACA	efflux	2.891e-05	3.141e-05	3.972e-05	3.33467e-05	0	0	0	0	0	0	0	0	0	0	0	0	0	0	0	0
MDR	emrD_1	CTCAGCAGTATGGTGGTAAGCATT	ACCAGGCGCCGAAGAAC	efflux	0.00059566	0.00054075	0.00069582	0.000610743	0	0	0	0	0	0	0	0	0	0	0	0	0	0	0	0
MDR	emrD_2	TTTAGGCAGCCTCGCTTCA	CCGAATCCAAATAAAACCCAATAA	efflux	6.902e-05	7.98e-05	9.099e-05	7.99367e-05	0	0	0	0	0	0	0	0	0	0	0	0	0	0	0	0
MDR	marR_1	GCGGCGTACTGGTGAAGCTA	TGCCCTGGTCGTTGATGA	regulator	0.00014555	0.00011749	0.00018281	0.000148617	0	0	0	0	0	0	0	0	0	0	0	0	0	0	0	0
MDR	mdtE	CGTCGGCGCACTCGTT	TCCAGACGTTGTACGGTAACCA	efflux	0.00025119	0.00028445	0.00032885	0.000288163	0	0	0	0	0	0	0	0	0	0	0	0	0	0	0	0
MDR	mdtF	CCACCATCGGGCTTTCC	CCCTTCTTTCTGCATCATCTCA	efflux	0.00019861	0.00021135	0.00028445	0.00023147	0	0	0	0	0	0	0	0	0	0	0	0	0	0	0	0
MDR	mdtH_2	CGCGTGAAACCTTAAGTGCTT	AGACGGCTAAACCCCATATAGCT	efflux	0.00033574	0.00024774	0.00036983	0.00031777	0	0	0	0	0	0	0	0	0	0	0	0	0	0	0	0
MDR	mepA	ATCGGTCGCTCTTCGTTCAC	ATAAATAGGATCGAGCTGCTGGAT	efflux	0.00038282	0.00038815	0.00044566	0.000405543	0	0	0	0	0	0	0	0	0	0	0	0	0	0	0	0
MDR	mexB	CTGGAGATCGACGACGAGAAG	GAAATCGTTGACGTAGCTGGAA	efflux	0.00018408	0.00017906	0.00022259	0.000195243	0	0	0	0	0	0	0	0	0	0	0	0	0	0	0	0
MDR	mexF	CCGCGAGAAGGCCAAGA	TTGAGTTCGGCGGTGATGA	efflux	0.00851138	0.00851138	0.0102565	0.00909309	0	0	0	0	0	0	0	0	0	0	0	0	0	0	0	0
MDR	mtrC	GGACGGGAAGATGGTCCAA	CGTAGCGTTCCGGTTCGAT	efflux	8.79e-05	7.762e-05	0.00011749	9.43367e-05	0	0	0	0	0	0	0	0	0	0	0	0	0	0	0	0
MDR	mtrD_1	CCGCCAAGCCGATATAGACA	GGCCGGGTTGCCAAA	efflux	0.00022803	0.00018281	0.00028054	0.00023046	0	0	0	0	0	0	0	0	0	0	0	0	0	0	0	0
MDR	oprD	ATGAAGTGGAGCGCCATTG	GGCCACGGCGAACTGA	efflux	0.00109396	0.00100693	0.00128677	0.00112922	0	0	0	0	0	0	0	0	0	0	0	0	0	0	0	0
MDR	oprJ	ACGAGAGTGGCGTCGACAA	AAGGCGATCTCGTTGAGGAA	efflux	0.00172584	0.0018239	0.00114815	0.00156596	0	0	0	0	0	0	0	0	0	0	0	0	0	0	0	0
MDR	tolC_1	GCCAGGCAGAGAACCTGATG	CGCAATTCCGGGTTGCT	efflux	0.0001932	0.00015382	0.00020417	0.00018373	0	0	0	0	0	0	0	0	0	0	0	0	0	0	0	0
MDR	tolC_2	CAGGCAGAGAACCTGATGCA	CGCAATTCCGGGTTGCT	efflux	0.00033343	0.00040458	0.00032885	0.00035562	0	0	0	0	0	0	0	0	0	0	0	0	0.00016596	0.0001803	0.00014555	0.000163937
MDR	ttgA	ACGCCAATGCCAAACGATT	GTCACGGCGCAGCTTGA	efflux	0.0005224	0.00039084	0.00062517	0.000512803	0	0	0	0	0	0	0	0	0	0	0	0	0	0	0	0
MDR	yceL/mdtH	TCGGGATGGTGGGCAAT	CGATAACCGAGCCGATGTAGA	efflux	0.00021135	0.00026363	0.00029854	0.00025784	0	0	0	0	0	0	0	0	0	0	0	0	0	0	0	0
MGE	IncN_rep	AGTTCACCACCTACTCGCTCCG	CAAGTTCTTCTGTTGGGATTCCG	MGE (plasmid incompatibility)	2.793e-05	2.793e-05	3.424e-05	3.00333e-05	0	0	0	0	0	0	0	0	0	0	0	0	0	0	0	0
MGE	IncP_oriT	CAGCCTCGCAGAGCAGGAT	CAGCCGGGCAGGATAGGTGAAGT	MGE (plasmid incompatibility)	0.00038815	0.00034995	0.00039355	0.000377217	4.624e-05	7.709e-05	5.553e-05	5.962e-05	0	0	0	0	4.406e-05	7.047e-05	3.581e-05	5.01133e-05	0.00043351	0.00034514	0.00035975	0.000379467
MGE	IncQ_oriT	TTCGCGCTCGTTGTTCTTCGAGC	GCCGTTAGGCCAGTTTCTCG	MGE (plasmid incompatibility)	0.00021281	0.00020701	0.00027479	0.000231537	0	0	0	0	0	0	0	0	0	0	0	0	0	0	0	0
MGE	IncW_trwAB	AGCGTATGAAGCCCGTGAAGGG	AAAGATAAGCGGCAGGACAATAACG	MGE (plasmid incompatibility)	3.141e-05	3.184e-05	3.877e-05	3.40067e-05	0	0	0	0	0	0	0	0	0	0	0	0	0	0	0	0
MGE	IS1111	GTCTTAAGGTGGGCTGCGTG	CCCCGAATCTCATTGATCAGC	other (Insertional sequence)	0.00011749	0.00012417	0.00012417	0.000121943	0	0	0	0	0	0	0	0	0	0	0	0	0	0	0	0
MGE	IS1247_2	TGGATCGACCGGTTCCAT	GCTGACCGAGCTGTCCATGT	other (Insertional sequence)	0.00101391	0.00096605	0.00116413	0.00104803	0	0	0	0	0.00149279	0.00151356	0.00139316	0.0014665	0.00052602	0.00059566	0.00048753	0.000536403	0.00196789	0.00155597	0.00161065	0.0017115
MGE	IS613	AGGTTCGGACTCAATGCAACA	TTCAGCACATACCGCCTTGAT	other (transposase)	0.00632412	0.00550808	0.00833681	0.006723	0.00144212	0.00101391	0.0013693	0.00127511	0	0	0	0	0	0	0	0	0	0	0	0
MGE	orf37-IS26	GCCGGGTTGTGCAAATAGAC	TGGCAATCTGTCGCTGCTG	other (Insertional sequence)	0.00105682	0.00125603	0.0017378	0.00135022	0	0	0	0	0	0	0	0	0	0	0	0	0	0	0	0
MGE	orf39-IS26	GCGCGTCGAGCATCAATAG	CAGTTGTGCTGCTGGTGGTC	other (Insertional sequence)	0.00066988	0.00062951	0.00079616	0.000698517	0	0	0	0	0	0	0	0	0	0	0	0	0	0	0	0
MGE	repA	CCCCCAGGACTTGCGAGCG	GAGGCATGCACGCCGACCA	MGE (plasmid replication)	5.649e-05	4.467e-05	6.714e-05	5.61e-05	0.0001766	0.0001183	0.00019253	0.000162477	0	0	0	0	2.089e-05	2.35e-05	1.026e-05	1.82167e-05	0.00041305	0.00040738	0.00036728	0.000395903
MGE	tnpA_1	GCCGCACTGTCGATTTTTATC	GCGGGATCTGCCACTTCTT	other (transposase)	0.00174985	0.00138357	0.00218273	0.00177205	0.00862979	0.00721107	0.00754223	0.00779436	0	0	0	0	0	0	0	0	0.0127057	0.0105439	0.0105804	0.0112767
MGE	tnpA_2	CCGATCACGGAAAGCTCAAG	GGCTCGCATGACTTCGAATC	other (transposase)	0.0275423	0.0236592	0.0312968	0.0274994	0.0230144	0.0214783	0.0221564	0.0222164	0.0948419	0.0897429	0.0792501	0.087945	0.158125	0.168267	0.133968	0.153453	0.124165	0.105196	0.107399	0.112253
MGE	tnpA_4	CATCATCGGACGGACAGAATT	GTCGGAGATGTGGGTGTAGAAAGT	other (transposase)	0.00192752	0.0021677	0.0026485	0.00224791	0	0	0	0	0	0	0	0	0	0	0	0	0	0	0	0
MGE	tnpA_5	GAAACCGATGCTACAATATCCAATTT	CAGCACCGTTTGCAGTGTAAG	other (transposase)	0.00222844	0.00252348	0.00277971	0.00251054	0.00097949	0.00099312	0.00083272	0.00093511	0	0	0	0	0	0	0	0	0	0	0	0
MGE	tnpA_6	TGCAGATGGTTTAACCTTGGATATTT	TCGGTTCATCAAACTGCTTCAC	other (transposase)	0.00041305	0.0005224	0.00056951	0.000501653	0.00506991	0.00460257	0.0047152	0.00479589	0.0011722	0.00105682	0	0.000743007	0.00066069	0.00073282	0.00061235	0.00066862	5.888e-05	4.656e-05	4.345e-05	4.963e-05
MGE	tnpA_7	AATTGATGCGGACGGCTTAA	TCACCAAACTGTTTATGGAGTCGTT	other (transposase)	4.688e-05	5.129e-05	6.012e-05	5.27633e-05	2.735e-05	5.61e-05	4.241e-05	4.19533e-05	0	0	0	0	0	0	0	0	0	0	0	0
MGE	Tp614	GGAAATCAACGGCATCCAGTT	CATCCATGCGCTTTTGTCTCT	other (transposase)	0.00140281	0.0021677	0.00215278	0.00190776	0.00254097	0.00235505	0.00239607	0.0024307	9.75e-05	9.099e-05	7.244e-05	8.69767e-05	3.141e-05	3.412e-05	2.089e-05	2.88067e-05	0	0	0	0
MLSB	ereA_1	CCTGTGGTACGGAGAATTCATGT	ACCGCATTCGCTTTGCTT	deactivate	2.793e-05	4.853e-05	4.513e-05	4.053e-05	0	0	0	0	0	0	0	0	0	0	0	0	0	0	0	0
MLSB	ereB_2	GCTTTATTTCAGGAGGCGGAAT	TTTTAAATGCCACAGCACAGAATC	deactivate	0.00022646	0.00017179	0.00024182	0.000213357	0	0	0	0	0	0	0	0	0	0	0	0	0	0	0	0
MLSB	erm35_1	TTGAAAACGATGTTGCATTAAGTCA	TCTATAATCACAACTAACCACTTGAACGT	protection	0.00055976	0.00064269	0.00062517	0.000609207	0	0	0	0	0	0	0	0	0	0	0	0	0	0	0	0
MLSB	erm36	GGCGGACCGACTTGCAT	TCTGCGTTGACGACGGTTAC	protection	0.00017539	0.00021135	0.00024099	0.000209243	0	0	0	0	0	0	0	0	0	0	0	0	0	0	0	0
MLSB	ermA_1	TTGAGAAGGGATTTGCGAAAAG	ATATCCATCTCCACCATTAATAGTAAACC	protection	0.00116413	0.0009594	0.00150314	0.00120889	0	0	0	0	0	0	0	0	0	0	0	0	0	0	0	0
MLSB	ermB_1	TAAAGGGCATTTAACGACGAAACT	TTTATACCTCTGTTTGTTAGGGAATTGAA	protection	0.0188365	0.0171002	0.0220039	0.0193135	0.00074302	0.00069103	0.00075076	0.00072827	0	0	0	0	0	0	0	0	0	0	0	0
MLSB	ermF_1	CAGCTTTGGTTGAACATTTACGAA	AAATTCCTAAAATCACAACCGACAA	protection	0.00746449	0.00687068	0.00899498	0.00777672	0.00124738	0.0011324	0.00129569	0.00122516	0	0	0	0	0	0	0	0	0.0001135	9.616e-05	7.499e-05	9.48833e-05
MLSB	ermT_1	GTTCACTAGCACTATTTTTAATGACAGAAGT	GAAGGGTGTCTTTTTAATACAATTAACGA	protection	0.00022336	0.00022646	0.00012764	0.000192487	0	0	0	0	0	0	0	0	0	0	0	0	0	0	0	0
MLSB	ermT_2	GTAAAATCCCTAGAGAATACTTTCATCCA	TGAGTGATATTTTTGAAGGGTGTCTT	protection	0.00028642	0.00031769	0.0002884	0.000297503	0	0	0	0	0	0	0	0	0	0	0	0	0	0	0	0
MLSB	ermX_1	GCTCAGTGGTCCCCATGGT	ATCCCCCCGTCAACGTTT	protection	0.00012764	0.00010965	0.00014504	0.000127443	0.00447713	0.00384592	0.00455512	0.00429272	0	0	0	0	0	0	0	0	0	0	0	0
MLSB	ermY	TTGTCTTTGAAAGTGAAGCAACAGT	TAACGCTAGAGAACGATTTGTATTGAG	protection	8.375e-05	7.244e-05	0.00014454	0.000100243	0	0	0	0	0	0	0	0	0	0	0	0	0	0	0	0
MLSB	lnuB_1	TGAACATAATCCCCTCGTTTAAAGAT	TAATTGCCCTGTTTCATCGTAAATAA	deactivate	0.0164059	0.0180717	0.0216272	0.0187016	0	0	0	0	0	0	0	0	0	0	0	0	0	0	0	0
MLSB	lnuB_2	AAAGGAGAAGGTGACCAATACTCTGA	GGAGCTACGTCAAACAACCAGTT	deactivate	0.0188365	0.0178238	0.0226987	0.0197863	0.00514044	0.00444631	0.0046505	0.00474575	0.00026363	0.00023121	0.00021429	0.000236377	0	0	0	0	0.0002904	0.00025645	0.00026915	0.000272
MLSB	matA/mel	TAGTAGGCAAGCTCGGTGTTGA	CCTGTGCTATTTTAAGCCTTGTTTCT	efflux	0.00323594	0.00274157	0.00353997	0.00317249	0.00042462	0.00040179	0.00050292	0.00044311	8.035e-05	6.486e-05	5.458e-05	6.65967e-05	9.29e-05	0.00011749	8.091e-05	9.71e-05	0	0	0	0
MLSB	mefA_1	CCGTAGCATTGGAACAGCTTTT	AAACGGAGTATAAGAGTGCTGCAA	efflux	0.00810961	0.0101158	0.0103276	0.00951767	0.00429536	0.0041783	0.00419276	0.00422214	0.00044566	0.00054075	0.00043652	0.00047431	0.00029648	0.00037239	0.00028445	0.000317773	4.688e-05	2.951e-05	3.811e-05	3.81667e-05
MLSB	mphA_1	TGATGACCCTGCCATCGA	TTCGCGAGCCCCTCTTC	deactivate	0.0005224	0.00053333	0.00064714	0.000567623	0	0	0	0	0	0	0	0	0	0	0	0	0	0	0	0
MLSB	mphA_2	TGATGACCCTGCCATCGA	TTCGCGAGCCCCTCTTC	deactivate	0.00257632	0.00219786	0.00314775	0.00264064	0	0	0	0	0	0	0	0	0	0	0	0	0	0	0	0
MLSB	mphB	CGCAGCGCTTGATCTTGTAG	TTACTGCATCCATACGCTGCTT	deactivate	0.00022182	9.55e-05	0.00027861	0.000198643	0	0	0	0	0	0	0	0	0	0	0	0	0	0	0	0
MLSB	oleC	CCCGGAGTCGATGTTCGA	GCCGAAGACGTACACGAACAG	efflux	9.75e-05	8.091e-05	0.00012942	0.00010261	0	0	0	0	0	0	0	0	0.0002729	0.00034041	0.00025119	0.000288167	0.00328095	0.0033266	0.00285759	0.00315505
MLSB	pikR2	TCGTGGGCCAGGTGAAGA	TTCCCCTTGCCGGTGAA	protection	0.00023768	0.00028445	0.00029444	0.00027219	0	0	0	0	0	0	0	0	0	0	0	0	0	0	0	0
MLSB	pncA	GCAATCGAGGCGGTGTTC	TTGCCGCAGCCAATTCA	protection	0.00266686	0.0028774	0.0033266	0.00295695	0	0	0	0	0	0	0	0	0	0	0	0	0	0	0	0
MLSB	vatE_1	GGTGCCATTATCGGAGCAAAT	TTGGATTGCCACCGACAAT	deactivate	0	0	0	0	2.432e-05	1.675e-05	2.185e-05	2.09733e-05	0	0	0	0	0	0	0	0	0	0	0	0
MLSB	vatE_2	GACCGTCCTACCAGGCGTAA	TTGGATTGCCACCGACAATT	deactivate	0	0	0	0	2.061e-05	2.793e-05	2.097e-05	2.317e-05	0	0	0	0	0	0	0	0	0	0	0	0
MLSB	vgb_1	AGGGAGGGTATCCATGCAGAT	ACCAAATGCGCCCGTTT	deactivate	0.00026182	0.00028054	0.00038282	0.000308393	0	0	0	0	0	0	0	0	0	0	0	0	0	0	0	0
MLSB	vgb_2	CCACGATGGCTGCCTTTG	GGCCATGCAGGACGGATAT	deactivate	0.00010965	0.00010023	0.00012853	0.000112803	0	0	0	0	0	0	0	0	0	0	0	0	0	0	0	0
Other	mcr1_1	TCTTGTGGCGAGTGTTGCCGT	CCAATGATACGCATGATAAACGCTG	other (Colistin resistance)	0.00070795	0.0005559	0.00082414	0.000695997	0	0	0	0	0	0	0	0	0	0	0	0	0	0	0	0
Other	merA	GTGCCGTCCAAGATCATG	GGTGGAAGTCCAGTAGGGTGA	deactivate (Mercury resistance)	0.00015276	0.00012162	0.00016711	0.000147163	7.551e-05	7.551e-05	5.364e-05	6.822e-05	5.327e-05	4.027e-05	6.138e-05	5.164e-05	0.00030479	0.00035481	0.00033113	0.000330243	0.00018535	0.00016827	0.00014454	0.000166053
Other	qacE∆1_1	TCGCAACATCCGCATTAAAA	ATGGATTTCAGAACCAGAGAAAGAAA	efflux (Antiseptic)	0.018197	0.0183231	0.0219281	0.0194827	0	0	0	0	0	0	0	0	0	0	0	0	0	0	0	0
Other	qacE∆1_2	CCCCTTCCGCCGTTGT	CGACCAGACTGCATAAGCAACA	efflux (Antiseptic)	0.0210378	0.020893	0.025704	0.0225449	0.0165196	0.0146893	0.0156856	0.0156315	0	0	0	0	0.12942	0.149624	0.133968	0.13767	0.103039	0.0843335	0.0879023	0.0917581
Other	qacE∆1_3	GTCGGTGTTGCTTATGCAGTCT	CAACCAGGCAATGGCTGTAA	efflux (Antiseptic)	0.011298	0.0122744	0.0144378	0.01267	0.0123595	0.0127057	0.0118987	0.0123213	0.0408319	0.0408319	0.0375837	0.0397492	0.102329	0.113501	0.100231	0.105354	0.0776247	0.0618016	0.0626614	0.0673626
Other	sat4	CCGTTGCAAGAAGATTATAGAAAAAA	CAAGCATAAGACCGCATAAATGAT	deactivate (Streptothricin acetyltransferase A (formerly yyaR))	0.00389942	0.00384592	0.00474788	0.00416441	0.00353997	0.0034914	0.00402254	0.00368464	0	0	0	0	0	0	0	0	0	0	0	0
Other	ttgB	TCGCCCTGGATGTACACCTT	ACCATTGCCGACATCAACAAC	efflux	3.532e-05	5.689e-05	3.532e-05	4.251e-05	0	0	0	0	0	0	0	0	0	0	0	0	0	0	0	0
Phenicol	catA1	GGGTGAGTTTCACCAGTTTTGATT	CACCTTGTCGCCTTGCGTATA	deactivate	6.18e-05	7.816e-05	9.817e-05	7.93767e-05	0	0	0	0	0	0	0	0	0	0	0	0	0	0	0	0
Phenicol	ceoA	ATCAACACGGACCAGGACAAG	GGAAAGTCCGCTCACGATGA	efflux	6.531e-05	7.047e-05	8.974e-05	7.51733e-05	0	0	0	0	0	0	0	0	0	0	0	0	0	0	0	0
Phenicol	cmlA_2	TAGGAAGCATCGGAACGTTGAT	CAGACCGAGCACGACTGTTG	efflux	5.929e-05	4.786e-05	6.531e-05	5.74867e-05	0	0	0	0	0	0	0	0	0	0	0	0	0	0	0	0
Phenicol	cmxA	GCGATCGCCATCCTCTGT	TCGACACGGAGCCTTGGT	efflux	0.00977237	0.0104713	0.0116145	0.0106194	0.00414954	0.00339625	0.00413523	0.00389367	0	0	0	0	0.0272584	0.0297167	0.0267917	0.0279222	0.0213305	0.0196336	0.0175792	0.0195144
Phenicol	floR_1	ATTGTCTTCACGGTGTCCGTTA	CCGCGATGTCGTCGAACT	efflux	0.00212324	0.00205116	0.00255859	0.00224433	0.00506991	0.00453942	0.0049831	0.00486414	0.00594292	0.00574116	0.00496592	0.00555	0.00082414	0.00094624	0.00082985	0.000866743	0.0042658	0.00374111	0.00406443	0.00402378
Phenicol	yidY/mdtL	GCAGTTGCATATCGCCTTCTC	CTTCCCGGCAAACAGCAT	efflux	0.0003155	0.00047753	0.00059156	0.00046153	0	0	0	0	0	0	0	0	0	0	0	0	0	0	0	0
Sulfonamide	sul1_1	CGCACCGGAAACATCGCTGCAC	TGAAGTTCCGCCGCAAGGCTCG	protection	0.0172187	0.0166341	0.0166341	0.016829	0.0120226	0.0113763	0.0110281	0.0114757	0.0402717	0.0389045	0.0363078	0.0384947	0.125026	0.136773	0.124165	0.128655	0.0968278	0.0809096	0.0765597	0.0847657
Sulfonamide	sul1_2	GCCGATGAGATCAGACGTATTG	CGCATAGCGCTGGGTTTC	protection	0.0158489	0.0171002	0.0183231	0.0170907	0.00736207	0.00746449	0.00689446	0.00724034	0	0	0	0	0.052723	0.0500611	0.037325	0.046703	0.0488652	0.0394457	0.0431519	0.043821
Sulfonamide	sul1_3	CAGCGCTATGCGCTCAAG	ATCCCGCTGCGCTGAGT	protection	0	0	0	0	0.0749894	0.069024	0.0678422	0.0706185	0.091622	0.0879023	0.0729458	0.0841567	0.0293089	0.0331895	0.025527	0.0293418	0.0568853	0.0472063	0.0475335	0.0505417
Sulfonamide	sul2_1	TCCGGTGGAGGCCGGTATCTGG	CGGGAATGCCATCTGCCTTGAG	protection	0.0139959	0.0133352	0.0199067	0.0157459	0.109648	0.0968278	0.0991973	0.101891	0.0968278	0.104472	0.0843335	0.0952111	0.0534564	0.0626614	0.05236	0.0561593	0.101625	0.0826038	0.0837529	0.0893272
Sulfonamide	sul2_2	TCATCTGCCAAACTCGTCGTTA	GTCAAAGAACGCCGCAATGT	protection	0.018578	0.020893	0.0213305	0.0202672	0	0	0	0	0	0	0	0	0	0	0	0	0	0	0	0
Sulfonamide	sul3_1	TCCGTTCAGCGAATTGGTGCAG	TTCGTTCACGCCTTACACCAGC	protection	0.00023933	0.00020845	8.81e-06	0.000152197	0.0006166	0.00081283	0.00070065	0.000710027	0	0	0	0	0	0	0	0	0	0	0	0
Tetracycline	tet32	CCATTACTTCGGACAACGGTAGA	CAATCTCTGTGAGGGCATTTAACA	protection	0.00114815	0.0011885	0.00109396	0.00114354	0.00285759	0.00266686	0.00284774	0.00279073	0	0	0	0	0	0	0	0	0.00010965	8.433e-05	8.79e-05	9.396e-05
Tetracycline	tet36_1	AGAATACTCAGCAGAGGTCAGTTCCT	TGGTAGGTCGATAACCCGAAAAT	efflux	0.0117761	0.0101158	0.0121899	0.0113606	0.00528445	0.00457088	0.00481393	0.00488975	0.00097275	0.001	0.0008892	0.000953983	0.00392645	0.00420727	0.00358922	0.00390765	0.00166725	0.00147231	0.00132739	0.00148898
Tetracycline	tet36_2	TGCAGGAAAGACCTCCATTACAG	CTTTGTCCACACTTCCACGTACTATG	protection	0.0139959	0.0140929	0.0166341	0.0149076	0.00420727	0.00395367	0.0041639	0.00410828	0.001	0.00109396	0.000877	0.00099032	0.0033266	0.00398107	0.00333811	0.00354859	0.0012735	0.0011246	0.00107152	0.00115654
Tetracycline	tetA(P)	AGTTGCAGATGTGTATAGTCGTAAACTATCTATT	TGCTACAAGTACGAAAACAAAACTAGAA	efflux	0.00444631	0.00550808	0.00706318	0.00567252	0	0	0	0	0	0	0	0	0	0	0	0	0	0	0	0
Tetracycline	tetA/B_1	AGTGCGCTTTGGATGCTGTA	AGCCCCAGTAGCTCCTGTGA	efflux	0.00019055	0.00019861	0.00021429	0.00020115	0.00496592	0.00406443	0.00437019	0.00446685	0	0	0	0	0	0	0	0	0.00152405	0.00128677	0.0012735	0.00136144
Tetracycline	tetA/B_2	GCCCAGTGCTGTTGTTGTCAT	TGAAAGCAAACGGCCTAAATACA	efflux	0.00025823	0.00018281	0.00029242	0.000244487	0	0	0	0	0	0	0	0	0	0	0	0	0	0	0	0
Tetracycline	tetA_2	CTCACCAGCCTGACCTCGAT	CACGTTGTTATAGAAGCCGCATAG	efflux	0.00155597	0.00140281	0.00178649	0.00158176	0.0199067	0.0179473	0.0197015	0.0191852	0.0175186	0.0174582	0.0153109	0.0167626	0.00297852	0.00368978	0.00270396	0.00312409	0.00169044	0.00145211	0.00136458	0.00150238
Tetracycline	tetC_1	CATATCGCAATACATGCGAAAAA	AAAGCCGCGGTAAATAGCAA	efflux	0.00021878	0.00015171	0.00022336	0.00019795	0	0	0	0	0	0	0	0	0	0	0	0	0	0	0	0
Tetracycline	tetC_2	ACTGGTAAGGTAAACGCCATTGTC	ATGCATAAACCAGCCATTGAGTAAG	efflux	0.00016482	0.00023281	0.00024016	0.000212597	0.00285759	0.00245471	0.00251478	0.00260903	0	0	0	0	0.00023605	0.00026363	0	0.00016656	0.00084723	0.0008356	0.00076384	0.000815557
Tetracycline	tetD_3	TGTCATCGCGCTGGTGATT	CATCCGCTTCCGGGAGAT	efflux	7.244e-05	6.622e-05	8.091e-05	7.319e-05	0	0	0	0	0	0	0	0	0	0	0	0	0	0	0	0
Tetracycline	tetG_1	TCAACCATTGCCGATTCGA	TGGCCCGGCAATCATG	efflux	0.00046774	0.00067453	0.00068865	0.000610307	0	0	0	0	0	0	0	0	0	0	0	0	0	0	0	0
Tetracycline	tetG_2	CATCAGCGCCGGTCTTATG	CCCCATGTAGCCGAACCA	efflux	0.00132739	0.00142233	0.00114025	0.00129666	0.00033806	0.00042462	0.00027384	0.000345507	0.00225944	0.00248886	0.00194089	0.00222973	0.00147231	0.00154525	0.00143219	0.00148325	0.0165196	0.0141906	0.0146893	0.0151332
Tetracycline	tetH	TTTGGGTCATCTTACCAGCATTAA	TTGCGCATTATCATCGACAGA	efflux	0.00064714	0.00069823	0.00082414	0.00072317	0.00043351	0.00044259	0.0004825	0.000452867	0	0	0	0	0	0	0	0	0	0	0	0
Tetracycline	tetL_2	ATGGTTGTAGTTGCGCGCTATAT	ATCGCTGGACCGACTCCTT	efflux	0.00140281	0.00135519	0.00157761	0.0014452	0.0192309	0.0179473	0.0181343	0.0184375	0.0105439	0.00963829	0.00874984	0.009644	0.0036141	0.00395367	0.00328095	0.00361624	0.00178649	0.0013366	0.00154525	0.00155611
Tetracycline	tetM_1	TAATATTGGAGTTTTAGCTCATGTTGATG	CCTCTCTGACGTTCTAAAAGCGTATTAT	protection	0.0443609	0.047863	0.0580764	0.0501001	0	0	0	0	0	0	0	0	0	0	0	0	0	0	0	0
Tetracycline	tetM_2	GCAATTCTACTGATTTCTGC	CTGTTTGATTACAATTTCCGC	protection	0.0178238	0.0204644	0.0187068	0.0189984	0.00029648	0.00039355	0.00040598	0.000365337	0	0	0	0	0	0	0	0	0	0	0	0
Tetracycline	tetM_3	CATCATAGACACGCCAGGACATAT	CGCCATCTTTTGCAGAAATCA	protection	0.0341193	0.0381066	0.0442079	0.0388113	0.0156315	0.0144877	0.0149451	0.0150214	0.00263027	0.00254097	0.00209411	0.00242178	0.00524807	0.00615177	0.00524807	0.0055493	0.00081283	0.00071779	0.00077983	0.00077015
Tetracycline	tetO_1	ATGTGGATACTACAACGCATGAGATT	TGCCTCCACATGATATTTTTCCT	protection	0.00532108	0.00554626	0.00594292	0.00560342	0.00162181	0.00154525	0.00167302	0.00161336	0	0	0	0	0	0	0	0	0.00013583	0.00010889	0.00010233	0.000115683
Tetracycline	tetO_2	CAACATTAACGGAAAGTTTATTGTATACCA	TTGACGCTCCAAATTCATTGTATC	protection	0.00489779	0.00510505	0.00613056	0.0053778	0	0	0	0	0	0	0	0	0	0	0	0	0	0	0	0
Tetracycline	tetPB_1	TGGGCGACAGTAGGCTTAGAA	TGACCCTACTGAAACATTAGAAATATACCT	protection	0.00194089	0.00190108	0.00245471	0.00209889	4.721e-05	5.346e-05	3.544e-05	4.537e-05	0	0	0	0	0.00019055	0.00019588	0.00017721	0.00018788	0.00082985	0.0007379	0.00069823	0.000755327
Tetracycline	tetPB_3	ACACCTGGACACGCTGATTTT	ACCGTCTAGAACGCGGAATG	protection	0.0353183	0.0345939	0.0419759	0.0372961	0	0	0	0	0	0	0	0	0	0	0	0	0	0	0	0
Tetracycline	tetPB_4	TGATACACCTGGACACGCTGAT	CGTCCAAAACGCGGAATG	protection	5.649e-05	7.87e-05	8.913e-05	7.47733e-05	0	0	0	0	0	0	0	0	0	0	0	0	0	0	0	0
Tetracycline	tetQ	CGCCTCAGAAGTAAGTTCATACACTAAG	TCGTTCATGCGGATATTATCAGAAT	protection	0.0210378	0.0196336	0.0262422	0.0223045	0.00957194	0.00887156	0.00967164	0.00937171	0.00116413	0.00121339	0.00107895	0.00115216	0.00224388	0.00247172	0.00216023	0.00229194	0.0005188	0.00046452	0.00037497	0.000452763
Tetracycline	tetR_2	ATGAGTTCGGCCAGAATTTCC	GGTTGTGCGCGAAATGATT	regulator	4.786e-05	3.162e-05	4.77e-05	4.23933e-05	0	0	0	0	0	0	0	0	0	0	0	0	0	0	0	0
Tetracycline	tetR_3	CGCGATAGACGCCTTCGA	TCCTGACAACGAGCCTCCTT	regulator	0.00114025	0.0011722	0.00157761	0.00129669	0.0167494	0.015417	0.016125	0.0160971	0	0	0	0	0	0	0	0	0	0	0	0
Tetracycline	tetR_4	CGCGATGGAGCAAAAGTACAT	AGTGAAAAACCTTGTTGGCATAAAA	regulator	0.00020417	0.00015922	0.00021429	0.00019256	0.00165577	0.00186209	0.00162742	0.00171509	0	0	0	0	0	0	0	0	0	0	0	0
Tetracycline	tetT	CCATATAGAGGTTCCACCAAATCC	TGACCCTATTGGTAGTGGTTCTATTG	protection	0.00200909	0.00188799	0.00238781	0.00209496	0.00912011	0.00944061	0.00960506	0.00938859	0.00074817	0.00085016	0.00082414	0.00080749	0	0	0	0	0.00019861	0.00013583	0.00017418	0.00016954
Tetracycline	tetW	ATGAACATTCCCACCGTTATCTTT	ATATCGGCGGAGAGCTTATCC	protection	0.0201837	0.018578	0.0260615	0.0216077	0.0542001	0.0465586	0.0536414	0.0514667	0.011298	0.011143	0.0102565	0.0108991	0.00337287	0.00381944	0.00268534	0.00329255	0.00032434	0.00026546	0.0003155	0.000301767
Tetracycline	tetX	AAATTTGTTACCGACACGGAAGTT	CATAGCTGAAAAAATCCAGGACAGTT	deactivate	0.00479733	0.00506991	0.00659174	0.00548633	0.0184501	0.0178238	0.017398	0.0178907	0.011695	0.0109144	0.00984011	0.0108165	0	0	0	0	0.0293089	0.025439	0.0258821	0.0268767
Trimethoprim	dfrA1_1	GGAATGGCCCTGATATTCCA	AGTCTTGCGTCCAACCAACAG	deactivate	0.0008414	0.00059566	0.00086796	0.00076834	0.0189671	0.0158489	0.0169239	0.0172466	0.00299916	0.00312608	0.0022751	0.00280011	0.00334965	0.0036141	0.00328095	0.0034149	0.00510505	0.00414954	0.00392645	0.00439368
Trimethoprim	dfrA1_2	TTCAGGTGGTGGGGAGATATAC	TTAGAGGCGAAGTCTTGGGTAA	deactivate	0.00073282	0.0006792	0.000877	0.000763007	0.0134276	0.0122744	0.0129271	0.0128764	0.00203704	0.00194089	0.00164437	0.0018741	0.00172584	0.00200909	0.00159956	0.00177816	0.00334965	0.00283792	0.0027227	0.00297009
Vancomycin	vanB_1	TTGTCGGCGAAGTGGATCA	AGCCTTTTTCCGGCTCGTT	protection	0.0008356	0.0007379	0.00103514	0.000869547	5.808e-05	3.296e-05	2.861e-05	3.98833e-05	0	0	0	0	0	0	0	0	0	0	0	0
Vancomycin	vanB_3	GGCTGTTTCGGGCTGTGA	AACAACTAACGCGGCACTGTT	protection	9.75e-05	9.162e-05	0.00013397	0.000107697	0	0	0	0	0	0	0	0	0	0	0	0	0	0	0	0
Vancomycin	vanC_3	AGGCGATAGCGGGTATTGAA	CAATCGTCAATTGCTCATTTCC	protection	0.00157761	0.0016788	0.00177419	0.00167687	0	0	0	0	0	0	0	0	0	0	0	0	0	0	0	0
Vancomycin	vanHB	GAGGTTTCCGAGGCGACAA	CTCTCGGCGGCAGTCGTAT	protection	0.00020277	0.00013122	0.00025293	0.00019564	4.92e-05	2.382e-05	3.424e-05	3.57533e-05	0	0	0	0	0	0	0	0	0	0	0	0
Vancomycin	vanRA_1	CCCTTACTCCCACCGAGTTTT	TTCGTCGCCCCATATCTCAT	protection	9.886e-05	7.98e-05	0.00010889	9.585e-05	0	0	0	0	0	0	0	0	0	0	0	0	0	0	0	0
Vancomycin	vanTC_2	ACAGTTGCCGCTGGTGAAG	CGTGGCTGGTCGATCAAAA	protection	0.00058345	0.00059979	0.00064714	0.000610127	0	0	0	0	0	0	0	0	0	0	0	0	0	0	0	0
Vancomycin	vanTG	CGTGTAGCCGTTCCGTTCTT	CGGCATTACAGGTATATCTGGAAA	protection	0	0	0	0	3.162e-05	2.553e-05	2.802e-05	2.839e-05	0	0	0	0	0	0	0	0	0	0	0	0
Vancomycin	vanWG	ACATTTTCATTTTGGCAGCTTGTAC	CCGCCATAAGAGCCTACAATCT	protection	0	0	0	0	3.296e-05	2.254e-05	2.726e-05	2.75867e-05	0	0	0	0	0	0	0	0	0	0	0	0
Vancomycin	vanXB	AGGCACAAAATCGAAGATGCTT	GGGTATGGCTCATCAATCAACTT	protection	0	0	0	0	2.466e-05	1.923e-05	2.745e-05	2.378e-05	0	0	0	0	0	0	0	0	0	0	0	0

## Sheet: No. of genes
Antibiotic	raw pig manure 1	raw pig manure 2	raw pig manure 3	raw pig manure [average]	pig manure composting 5 weeks 1	pig manure composting 5 weeks 2	pig manure composting 5 weeks 3	pig manure composting 5 weeks [average]	pig manure composting 10 weeks 1	pig manure composting 10 weeks 2	pig manure composting 10 weeks 3	pig manure composting 10 weeks [average]	pig manure storage 2 months 1	pig manure storage 2 months 2	pig manure storage 2 months 3	pig manure storage 2 months [average]	pig manure storage 4 months 1	pig manure storage 4 months 2	pig manure storage 4 months 3	pig manure storage 4 months [average]
Aminoglycoside	29	29	29	29	15	15	15	15	6	6	6	6	9	9	9	9	11	11	11	11
Beta Lactam	20	20	20	20	3	3	3	3	0	0	0	0	0	0	0	0	1	1	1	1
Integrons	4	4	4	4	5	5	5	5	3	3	3	3	5	5	5	5	5	5	5	5
MDR	25	25	25	25	0	0	0	0	0	0	0	0	0	0	0	0	1	1	1	1
MLSB	22	22	22	22	8	8	8	8	3	3	3	3	3	3	3	3	4	4	4	4
Other	7	7	7	7	4	4	4	4	2	2	2	2	3	3	3	3	3	3	3	3
Phenicol	6	6	6	6	2	2	2	2	1	1	1	1	2	2	2	2	2	2	2	2
Sulfonamide	5	5	5	5	5	5	5	5	3	3	3	3	4	4	4	4	4	4	4	4
Tetracycline	29	29	29	29	19	19	19	19	10	10	10	10	10	10	9	10	15	15	15	15
Trimethoprim	2	2	2	2	2	2	2	2	2	2	2	2	2	2	2	2	2	2	2	2
Vancomycin	5	5	5	5	4	4	4	4	0	0	0	0	0	0	0	0	0	0	0	0
MGE	17	17	17	17	9	9	9	9	4	4	3	4	6	6	6	6	6	6	6	6

## Sheet: Reduction in ARG diversity
Antibiotic	raw pig manure 1	raw pig manure 2	raw pig manure 3	pig manure composting 5 weeks	pig manure composting 5 weeks	pig manure composting 5 weeks	pig manure composting 10 weeks	pig manure composting 10 weeks	pig manure composting 10 weeks	pig manure storage 2 months	pig manure storage 2 months	pig manure storage 2 months	pig manure storage 4 months	pig manure storage 4 months	pig manure storage 4 months
Aminoglycoside [amount]	29	29	29	15	15	15	6	6	6	9	9	9	11	11	11
Aminoglycoside [amount]	29			15			6			9			11
After treatment [%]	x			51.7241			20.6897			31.0345			37.931
Reduction [%]				48.2759			79.3103			68.9655			62.069
Beta Lactam [amount]	20	20	20	3	3	3	0	0	0	0	0	0	1	1	1
Beta Lactam [amount]	20			3			0			0			1
After treatment [%]	x			15			0			0			5
Reduction [%]				85			100			100			95
Integrons [amount]	4	4	4	5	5	5	3	3	3	5	5	5	5	5	5
Integrons [amount]	4			5			3			5			5
After treatment [%]	x			125			75			125			125
Reduction [%]				-25			25			-25			-25
MDR [amount]	25	25	25	0	0	0	0	0	0	0	0	0	1	1	1
MDR [amount]	25			0			0			0			1
After treatment [%]	x			0			0			0			4
Reduction [%]				100			100			100			96
MLSB [amount]	22	22	22	8	8	8	3	3	3	3	3	3	4	4	4
MLSB [amount]	22			8			3			3			4
After treatment [%]	x			36.3636			13.6364			13.6364			18.1818
Reduction [%]				63.6364			86.3636			86.3636			81.8182
Other [amount]	7	7	7	4	4	4	2	2	2	3	3	3	3	3	3
Other [amount]	7			4			2			3			3
After treatment [%]	x			57.1429			28.5714			42.8571			42.8571
Reduction [%]				42.8571			71.4286			57.1429			57.1429
Phenicol [amount]	6	6	6	2	2	2	1	1	1	2	2	2	2	2	2
Phenicol [amount]	6			2			1			2			2
After treatment [%]	x			33.3333			16.6667			33.3333			33.3333
Reduction [%]				66.6667			83.3333			66.6667			66.6667
Sulfonamide [amount]	5	5	5	5	5	5	3	3	3	4	4	4	4	4	4
Sulfonamide [amount]	5			5			3			4			4
After treatment [%]	x			100			60			80			80
Reduction [%]				0			40			20			20
Tetracycline [amount]	29	29	29	19	19	19	10	10	10	10	10	9	15	15	15
Tetracycline [amount]	29			19			10			9.66667			15
After treatment [%]	x			65.5172			34.4828			34.3793			51.7241
Reduction [%]				34.4828			65.5172			65.6207			48.2759
Trimethoprim [amount]	2	2	2	2	2	2	2	2	2	2	2	2	2	2	2
Trimethoprim [amount]	2			2			2			2			2
After treatment [%]	x			100			100			100			100
Reduction [%]				0			0			0			0
Vancomycin [amount]	5	5	5	4	4	4	0	0	0	0	0	0	0	0	0
Vancomycin [amount]	5			4			0			0			0
After treatment [%]	x			80			0			0			0
Reduction [%]				20			100			100			0
MGE [amount]	17	17	17	9	9	9	4	4	3	6	6	6	6	6	6
MGE [amount]	17			9			3.66667			6			6
After treatment [%]	x			52.9412			21.5686			35.2941			35.2941
Reduction [%]				47.0588			78.4314			64.7059			64.7059

## Sheet: Reduction in ARG copies
Antibiotic	raw pig manure 1	raw pig manure 2	raw pig manure 3	pig manure composting 5 weeks	pig manure composting 5 weeks	pig manure composting 5 weeks	pig manure composting 10 weeks	pig manure composting 10 weeks	pig manure composting 10 weeks	pig manure storage 2 months	pig manure storage 2 months	pig manure storage 2 months	pig manure storage 4 months	pig manure storage 4 months	pig manure storage 4 months
Aminoglycoside	0.168556	0.181293	0.193776	0.723501	0.64895	0.665654	0.373976	0.36062	0.320858	0.318572	0.348606	0.296227	0.487006	0.413201	0.410592
Aminoglycoside	0.181208			0.679368			0.351818			0.321135			0.436933
After treatment [%]	x			374.91			194.151			177.219			241.122
Reduction [%]				-274.91			-94.1512			-77.2187			-141.122
Beta Lactam	0.0143305	0.0123818	0.0178232	0.00028652	0.00030267	0.00028661	0	0	0	0	0	0	6.353e-05	4.819e-05	5.458e-05
Beta Lactam	0.0148452			0.000291933			0			0			5.54333e-05
After treatment [%]	x			1.96652			0			0			0.37341
Reduction [%]				98.0335			100			100			99.6266
Integrons	0.0383862	0.0360195	0.0465759	0.0596077	0.0535388	0.0564721	0.0056118	0.00555301	0.00485598	0.264402	0.298019	0.243254	0.236343	0.198545	0.192094
Integrons	0.0403272			0.0565395			0.00534026			0.268558			0.208994
After treatment [%]	x			140.202			13.2423			665.948			518.245
Reduction [%]				-40.2018			86.7577			-565.948			-418.245
MDR	0.016898	0.0166531	0.019687	0	0	0	0	0	0	0	0	0	0.00016596	0.0001803	0.00014555
MDR	0.017746			0			0			0			0.000163937
After treatment [%]	x			0			0			0			0.923794
Reduction [%]				100			100			100			99.0762
MLSB	0.0823741	0.0818615	0.100745	0.0163729	0.0147404	0.0159906	0.00078964	0.00083682	0.00070539	0.00066228	0.00083029	0.00061655	0.00373173	0.00370872	0.00323984
MLSB	0.0883268			0.0157013			0.000777283			0.00070304			0.0035601
After treatment [%]	x			17.7764			0.880008			0.795953			4.03059
Reduction [%]				82.2236			99.12			99.204			95.9694
Other	0.0553282	0.0560708	0.0678442	0.0324946	0.0309619	0.0316604	0.0408852	0.0408722	0.0376451	0.232054	0.263479	0.234529	0.180849	0.146303	0.150708
Other	0.0597477			0.0317056			0.0398008			0.243354			0.159287
After treatment [%]	x			53.0658			66.6148			407.303			266.599
Reduction [%]				46.9342			33.3852			-307.303			-166.599
Phenicol	0.0123975	0.0131965	0.0150179	0.00921945	0.00793567	0.00911833	0.00594292	0.00574116	0.00496592	0.0280825	0.0306629	0.0276215	0.0255963	0.0233747	0.0216437
Phenicol	0.0135373			0.00875782			0.00555			0.028789			0.0235382
After treatment [%]	x			64.6941			40.9979			212.664			173.877
Reduction [%]				35.3059			59.0021			-112.664			-73.877
Sulfonamide	0.0658809	0.0681709	0.0762033	0.204639	0.185505	0.185663	0.228722	0.231279	0.193587	0.260514	0.282685	0.239377	0.304203	0.250165	0.250998
Sulfonamide	0.070085			0.191936			0.217862			0.260859			0.268456
After treatment [%]	x			273.861			310.855			372.203			383.043
Reduction [%]				-173.861			-210.855			-272.203			-283.043
Tetracycline	0.230931	0.237482	0.284757	0.187427	0.170926	0.182431	0.0598302	0.0583412	0.0518616	0.0266094	0.0302795	0.0246153	0.0575474	0.0496523	0.0504504
Tetracycline	0.251057			0.180261			0.0566777			0.0271681			0.05255
After treatment [%]	x			71.801			22.5757			10.8215			20.9316
Reduction [%]				28.199			77.4243			89.1785			79.0684
Trimethoprim	0.00157422	0.00127486	0.00174496	0.0323947	0.0281233	0.029851	0.0050362	0.00506697	0.00391947	0.00507549	0.00562319	0.00488051	0.0084547	0.00698746	0.00664915
Trimethoprim	0.00153135			0.030123			0.00467421			0.00519306			0.00736377
After treatment [%]	x			1967.09			305.235			339.117			480.869
Reduction [%]				-1867.09			-205.235			-239.117			-380.869
Vancomycin	0.00256019	0.00258123	0.00291712	0.00013844	9.112e-05	0.00011697	0	0	0	0	0	0	0	0	0
Vancomycin	0.00268618			0.00011551			0			0			0
After treatment [%]	x			4.30016			0			0			0
Reduction [%]				95.6998			100			100			100
MGE	0.0452098	0.0416206	0.0546577	0.0419269	0.0379055	0.0393024	0.0976043	0.0924042	0.0807157	0.159408	0.169724	0.135135	0.139744	0.118095	0.12036
MGE	0.0471627			0.0397116			0.0902414			0.154755			0.126067
After treatment [%]	x			84.2013			191.341			328.131			267.301
Reduction [%]				15.7987			-91.3406			-228.131			-167.301
