# Supplementary material for: Pig manure treatment strategies for mitigating the spread of antibiotic resistance
Source: Sci Rep. 2023 Jul 25;13:11999. doi: 10.1038/s41598-023-39204-4 (PMC10368742; doi:10.1038/s41598-023-39204-4)
Supplement: Supplementary file 1 — Supplementary Information. [file 41598_2023_39204_MOESM1_ESM.zip › 41598_2023_39204_MOESM1_ESM/Supplementry file 2.xlsx]

## Sheet: Microbiome phylum level
#NAME	PM raw	PM composting 5W	PM composting 10W	PM storage 2M	PM storage 4M
Acidobacteria	32	0	0	0	0
Actinobacteria	3268	6164	1723	9546	12663
Armatimonadetes	4	0	0	0	0
Atribacteria	18	0	0	0	0
BRC1	17	0	0	0	0
Bacteroidetes	21169	10948	25347	8538	29844
Chlamydiae	41	0	0	0	0
Chloroflexi	571	0	62	1740	180
Chrysiogenetes	190	0	0	0	0
Cloacimonetes	2638	0	0	0	0
Cyanobacteria	85	11	0	0	0
Deferribacteres	25	0	0	0	0
Deinococcus-Thermus	99	3	0	121	2595
Elusimicrobia	3	0	0	0	0
Epsilonbacteraeota	6624	7	0	3	0
FBP	11	0	0	0	0
Fibrobacteres	619	0	0	0	0
Firmicutes	10031	17587	12599	16574	30718
Gemmatimonadetes	173	0	0	0	0
Halanaerobiaeota	110	0	4	203	6
Hydrogenedentes	47	0	0	0	0
Kiritimatiellaeota	841	0	0	0	0
Lentisphaerae	1311	0	0	0	0
Marinimicrobia (SAR406 clade)	36	0	0	0	0
Patescibacteria	3396	16	38	3	0
Planctomycetes	2157	14	54	15	78
Proteobacteria	8923	8021	16771	16790	32257
Spirochaetes	3012	29	0	18	0
Synergistetes	658	0	0	0	0
Tenericutes	3841	163	330	3074	31
Thermotogae	3	0	0	0	0
Verrucomicrobia	747	4	38	0	0
